# Supplementary material for: Quercitrin Is a Novel Inhibitor of Salmonella enterica Serovar Typhimurium Type III Secretion System
Source: Molecules. 2023 Jul 17;28(14):5455. doi: 10.3390/molecules28145455 (PMC10383848; doi:10.3390/molecules28145455)
Supplement: Supplementary file 1 [file molecules-28-05455-s001.zip]

Archive with 1 entries (1 files):
- molecules-2446841-supplementary.pdf
